# Supplementary material for: New insights into mesoderm and endoderm development, and the nature of the onychophoran blastopore
Source: Front Zool. 2024 Jan 25;21:2. doi: 10.1186/s12983-024-00521-7 (PMC10809584; doi:10.1186/s12983-024-00521-7)
Supplement: Supplementary file 7 — Additional file 7: Gene identifiers and primers. [file 12983_2024_521_MOESM7_ESM.xlsx]

## Sheet: TBox
Euperipatoides		bra		c205096
kanangrensis		Tbrain		c152676
		omb		c205786
		Tbx6/doc		c213829
		Tbx15		c203866
		Tbx1/org1		c203970
		H15		c199477
Parasteatoda		H15.1		aug3.g11865.t1
tepidariorum		H15.2		aug3.g8438.t1
		H15.3		aug3.g8837.t1
		Tbx1/org1		aug3.g4446.t1
		omb		aug3.g3745.t1
		omb2		aug3.g3746.t1
		omb3		aug3.g3790.t1
		omb4		aug3.g5279.t1
Glomeris		H15.1		c57597
marginata		H15.2		c56686
		Tbx1/org1		c58387
		omb		c58066
		Tbx6/doc		c59168
		bra		c57412
Daphnia		H15.1/Tbx20		EFX72115.1
pulex		H15.2/Tbx20		EFX72160.1
		Tbx1/org1		EFX85047.1
		omb/Tbx23		EFX87798.1
		Tbx6/doc		EFX75479.1
		bra		EFX86761.1
Drosophila		mid/H15		NP608927
melanogaster		H15		NP608926
		Tbx1/org1		NP511085
		omb		NP525070
		Tbx6/doc.1		NP648283
		bra		NP524031
Mus		omb1/Tbx23		AAC52697.1
musculus		omb2/Tbx23		NP035665.2
		bra		AAI20808.1
		Tbrain		NP062380.2
		Tbx6/doc		AAI40952.1
		Tbx4/5.1		NP035666.2
		Tbx4/5.2		NP035667.1
		H15/Tbx20		NP919239.1
		Tbx15		NP033349.2
		Tbx1/org1		NP035662.1
Lottia		omb1/Tbx23		XP009053954.1
gigantea		omb2/Tbx23		XP009053952.1
		Tbx8		XP009050872.1
		bra		ACI97437.1
		Tbrain		XP009093307.1
		H15.1/Tbx20		XP009062735.1
		H15.2/Tbx20		XP009062736.1
		Tbx1/org1		XP009051418.1
Ciona		omb/Tbx23		BAB63960
intestinalis		bra		AAD21079
		Tbrain		AB125967
		Tbx6/doc.1		AB125963
		Tbx6/doc.2		AB125964
		H15/Tbx20		AB125968
		Tbx15		AB125966
		Tbx1/org1		AB073907
Nematostella		omb/Tbx23		XP001633951.2
vectensis		Tbx8		XP001626767.2
		bra		AAO27886.2
		Tbx4/5		AOP31992.1
		H15/Tbx20		XP032233341.1
		Tbx15		XP001638727.2
		Tbx1/org1		AAQ23383.1
Halicryptus		omb/Tbx23		g18942.t1
spinulosus		bra		g34698.t1
		Tbrain		g28101.t1
		Tbx6/doc		g18776.t1
		H15.1/Tbx20		g10119.t1
		H15.2/Tbx20		g27342.t1
		Tbx1/org1		g6623.t1
Priapulus		omb/Tbx23		DN6770_c2
caudatus		bra		PCA00469.1
		Tbrain		PCA23120.1
		Tbx6/doc		DN1193_c0
		H15.1/Tbx20		PCA10714.1
		H15.2/Tbx20		PCA17330.1
		Tbx1/org1		DN10086_c0
Trichoplax		Tbx4/5		XP_002115746.1
adhaerens

## Sheet: nau and mef2
Euperipatoides		nau		c202790_g2_i1
kanangrensis		mef2		c209903_g2_i6
Glomeris		me2		c55234_g1_i10

## Sheet: Mox
Drosophila		btn/mox		AAF56025.1
melanogaster		eve		NP_523670.2
		lab		NP_001246953.1
		pb		CAA45271.1
		bcd		NP_788587.1
		Dfd		NP_477201.1
		Scr		NP_001368995.1
		ftz		NP_477498.1
		Antp		NP_001368996.1
		Ubx		NP_996219.1
		abdA		NP_001247145.1
		AbdB		NP_001303474.1
Tribolium		mox		XP_008200831.1
castaneum		eve		NP_001034538.1
Euperipatoides		mox		c198392_g1
kanangrensis		eve		CDF52132.1
Glomeris		mox		c58403_g3_i2
marginata		eve		c56923_g1_i1
Priapulus		mox		DN58124_c0_g1_i1
caudatus		eve		NP_001310413.1
Parasteatoda		mox		aug3.g6223.t1
tepidariorum		eve		aug3.g17585.t1

## Sheet: Blimp
Drosophila		blimp		NP_001261444.1
melanogaster		CG6654		NP_650429.1
		CG17385		NP_001286418.1
Euperipatoides		blimp		c205317_g1_i7
kanangrensis		other		c214227_g5_i1
				c7347_g1_i1
Glomeris		blimp		c57284_g2_i1
marginata		other		c38218_gi_i1
				c56016_gi_i1
Parasteatoda		blimA		aug3_g19643.t1
tepidariorum		blimpB		aug3.g11149.t1
		other		XP_042897480.1
				XP_042901887.1
Xenopus		blimp		AF182280.1
laevis
Hydroides		blimp		EU333275.1
elegans
Strongylocentrotus		blimp		ABB58913.1
purpuratus

## Sheet: Primers
			Forwared Primer			Backward Primer					nested Forward Primer			nested Backward Primer
Euperipatoides		Tbrain-like	GCAACACGAGAGGTGCATCA			gggTAATACGACTCACTATAGTCCTGTTTCACCTCGGGAGT					CAGGAAGAGCTTCTCCTAGCG			gggTAATACGACTCACTATAGAGCGTTCACGCTTCACAGAA
		Tbx1/org1	GCGAATGCCTTCAGTATGGC			gggTAATACGACTCACTATAGGTCCACCTGTTAGTGTCGGG					GATGTCGGAACCAAATGCGG			gggTAATACGACTCACTATAGGGCCTTGTACGGGTAACTCC
		Tbx15-like	GGGCTTACGCTTTTTCGGTT			TCCTTTGGCGAAGGGATTGC					AAGACAAACCCGGCAAAAGC			CGCTGTGACAGTAATGAAGGC
		mox	TAGTTGTCCTGCCCCCATTT			gggTAATACGACTCACTATAGCATTCGGCGATTTTGAAACCAA					CCCATTTCTTCCTCTCGCTCA			gggTAATACGACTCACTATAGTGCCTCTCAGTTAAGTCCAAAGT
		blimp	TGGATGCGCACGTAAACCC			gggTAATACGACTCACTATAGGCTGCATTTGAATGGGCGTT					TAAACCCCGCGCATTCATCA			gggTAATACGACTCACTATAGGAGAGATCGGTAGCCACGTC
		mef2	CGGACCCTGACCAAGAACAG			TCTTCTCCTGGGGACGAACT					ATGTGCTCACACCTCGAACG			CTTCGACTCAGATGGCTGGG
		nau	CATTCATCTGCAAACAG			ACAATACACAGATGAAATTC					TAGCGATGACAATGAGG			CAAATGAATTGATTTCATCC
Glomeris		mef2	GGAGCAATGGGTCGGAAGAA			gggTAATACGACTCACTATAGAAGTGAGGCTGAAGTCGCTC					GATGAGCGGAACCGACAAGT			gggTAATACGACTCACTATAGGATGTGGGTAGTGTGGACGG
		mox	CAAACGAGCCCTTCAAGCTG			gggTAATACGACTCACTATAGGATGTGGACCAAAAGCCGAA					TCCGAGAACTGGAAGCTGAAT			gggTAATACGACTCACTATAGTTGGAGCCCCAAATCCCATC
		blimp	TGCCGTACCCGTTGAAGAAG			gggTAATACGACTCACTATAGGGCTCAAATTTCCCCGCGTA					CCTGAAGGTTCACTTGCGGA			gggTAATACGACTCACTATAGAACCGTTTGAATTCTCCCGC
		bra	GGAGGATGTTCCCAGTGGTT			gggTAATACGACTCACTATAGGTGGACACATACCGTTGGGA					AAAGTGAACGTTGCTGGCCT			gggTAATACGACTCACTATAGCATATTGCGGTTGCTGCGTT
Parasteatoda		blimpA	GGTAACGAGCAGACAAACTCA			gggTAATACGACTCACTATAGCCGTGTGCACAAGATGATGC					CGTACAGAAAATTTCGCGATGC			gggTAATACGACTCACTATAGGAAGATGTGCCAGTTGCGTG
		blimpB	CGAAAGGGACAAGGTTCGGA			gggTAATACGACTCACTATAGTGAATTTCGCCGGACACAGA					CCAATTGGATGCGCTACGTG			gggTAATACGACTCACTATAGTTCTCACCCGTGTGAACGAG
		mox	ACCTTTCACAATACCTTCAACGC			gggTAATACGACTCACTATAGCCTCACCTTCAGAATCTGCGT					CTTCAACGCATCAGACAGACT			gggTAATACGACTCACTATAGCAAGCATGCCTTCTCCGTTTC
